# Supplementary material for: Pattern of acute organophosphorus poisoning at University of Gondar Teaching Hospital, Northwest Ethiopia
Source: BMC Res Notes. 2017 Apr 4;10:149. doi: 10.1186/s13104-017-2464-5 (PMC5381028; doi:10.1186/s13104-017-2464-5)
Supplement: Supplementary file 2 — Additional file 2. Utilized data. [file 13104_2017_2464_MOESM2_ESM.xlsx]

## Sheet: Sheet1
Place of data collection	Resident/rural or urban	Patient status when coming to the hospital	Type of OPP	Dosage form of the poison	mode of posioning	Reasoning of poison	Route of administration	Time to presentation	Source of poisoning	Treatment	Duration of hospital stay	Outcome/ cure or death
University of Gondar Hospital	Urban	unknown	Unknown Op	Unknown	intentionally for sucidal	marital disharmony	Unknown	14hr	unknown	mallox	1nrs	cured
University of Gondar Hospital	Rural	concious	Unknown Op	liquid	intentionally for sucidal	Mental disorder	po	11hr	home	activated charcol, atropine 2gm every 20 m inutes	15hrs	cured
University of Gondar Hospital	Urban	concious	Unknown Op	liquid	intentionally for sucidal	marital disharmony	po	8hrs	unknown	mallox	1hrs	cured
University of Gondar Hospital	Urban	concious	Malathion	liquid	intentionally for sucidal	family disharmony	po	30minuts	home	lavage	1hrs	cured
University of Gondar Hospital	Rural	unknown	Malathion	Unknown	intentionally for sucidal	family disharmony	po	13hr	shope	atropine, 2mg every 20min, cemetidine IV, mallox, MF	8hrs	cured
University of Gondar Hospital	Rural	unconcious	Malathion	liquid	intentionally for sucidal	being RVI	po	13hr	unknown	D40, DNS, mallox	4hrs	cured
University of Gondar Hospital	Urban	concious	Unknown Op	powder	intentionally for sucidal	family disharmony	po	24hr	home	NS-resuctation	4hrs	cured
University of Gondar Hospital	Rural	unconcious	Malathion	powder	unknown	marital disharmony	po	3hr	unknown	cimetidine, NS	1day	cured
University of Gondar Hospital	Urban	concious	Unknown Op	Unknown	intentionally for sucidal	family disharmony	po	6hr	home	cimetidine	1day	cured
University of Gondar Hospital	Urban	concious	Malathion	powder	intentionally for sucidal	Mental disorder	po	1hr	unknown	mallox, MF	12hrs	cured
University of Gondar Hospital	Rural	concious	Unknown Op	liquid	intentionally for sucidal	family disharmony	po	6hrs	unknown	MF	8hrs	cured
University of Gondar Hospital	Rural	concious	Malathion	powder	intentionally for sucidal	marital disharmony	po	13hr	home	cimetidine, NS	24hrs	cured
University of Gondar Hospital	Urban	unconcious	Unknown Op	powder	intentionally for sucidal	family disharmony	po	30minuts	unknown	Atropin, gastric lavage, activated charcol, cimetidine	24hrs	cured
University of Gondar Hospital	Urban	concious	Unknown Op	powder	intentionally for sucidal	family disharmony	po	1hr	home	lavage, cimetidine, NS	12hrs	cured
University of Gondar Hospital	Rural	concious	Unknown Op	powder	intentionally for sucidal	unsuccessful love affairs	po	3hr	unknown	activated charcol, gastric lavage	1day	cured
University of Gondar Hospital	Urban	unknown	Unknown Op	powder	intentionally for sucidal	marital disharmony	Unknown	16hr	home	cimetidine, D40,	6hrs	cured
University of Gondar Hospital	Rural	unknown	Malathion	liquid	intentionally for sucidal	family disharmony	po	14hr	unknown			cured
University of Gondar Hospital	Urban	unknown	Unknown Op	Unknown	intentionally for sucidal	unsuccessful love affairs	Unknown	2hr	unknown	omeprazole, mallox, NS		cured
University of Gondar Hospital	Rural	unknown	malathion	liquid	intentionally for sucidal	Mental disorder	po	15hr	shope	Atropine, mallox		cured
University of Gondar Hospital	Urban	unknown	Unknown Op	Unknown	intentionally for sucidal	family disharmony	Unknown	20hr	unknown	NS		cured
University of Gondar Hospital	Urban	unconcious	Malathion	powder	intentionally for sucidal	marital disharmony	po	1hr	unknown	lavage, cimetidine, atropine	1ohrs	cured
University of Gondar Hospital	Urban	concious	Unknown Op	powder	intentionally for sucidal	Conflict in work area	po	1hr	unknown	MF, lavage	8hrs	cured
University of Gondar Hospital	Urban	concious	Unknown Op	liquid mixed with milk		Conflict in work area	po	1hr	home	MF, lavage	8hrs	cured
University of Gondar Hospital	Urban	concious	Malathion	powder	intentionally for sucidal	unsuccessful love affairs	PO	02hr	unknown	lavage, cimetidine	4hrs	cured
University of Gondar Hospital	Urban	unconcious	Malathion	powder	intentionally for sucidal	Mental disorder	po	24hr	unknown	lavage, atropine, cimetidine, charcol	1day	cured
University of Gondar Hospital	Urban	concious	Unknown Op	powder	intentionally for sucidal	family disharmony	po	2hr	unknown	cimetidine, omeprazole	4hrs	cured
University of Gondar Hospital	Rural	concious	Unknown Op	liquid	intentionally for sucidal	family disharmony	po	2hr	home	lavage, cimetidine	4hrs	cured
University of Gondar Hospital	Rural	concious	Malathion	liquid	intentionally for sucidal	family disharmony	po	2hr	home	lavage, charcol	3hrs	cured
University of Gondar Hospital	Urban	unknown	Unknown Op	powder	intentionally for sucidal	Mental disorder	po	3hr	home		1day	cured
University of Gondar Hospital	Rural	unconcious	Unknown Op	powder	unknown	Mental disorder	po	12hr	unknown	omeprazole, cimetidine, plazil, NS	1day	cured
University of Gondar Hospital	Rural	unknown	Malathion	liquid	intentionally for sucidal	family disharmony	po	2hr	unknown	cimetidine, atropin, lavage, NS	12hrs	cured
University of Gondar Hospital	Urban	concious	Unknown Op	powder	intentionally for sucidal	family disharmony	po	20minuts	unknown	cimetidine, NS	12hrs	cured
University of Gondar Hospital	Urban	concious	Unknown Op	liquid	intentionally for sucidal	family disharmony	po	1hr	unknown	cimetidine, plasil	24hrs	cured
University of Gondar Hospital	Urban	unconcious	Unknown Op	liquid	intentionally for sucidal	family disharmony	po	40minuts	unknown	cimetidine	4hrs	cured
University of Gondar Hospital	Urban	concious	Unknown Op	liquid	intentionally for sucidal	unsuccessful love affairs	po	30minuts	home	cimetidine, omeprazole	4hrs	cured
University of Gondar Hospital	Urban	unconcious	Malathion	liquid	intentionally for sucidal	family disharmony	po	20minuts	unknown	nothing, follow-v/s,&pupil	4hrs	cured
University of Gondar Hospital	Rural	concious	Malathion	liquid	intentionally for sucidal	family disharmony	po	20hrs	unknown	cimetidine, atropin	16hrs	cured
University of Gondar Hospital	Rural	concious	Unknown Op	powder	intentionally for sucidal	pregnant afetr raped	po	3hr	home	cimetidine, NS	1day	cured
University of Gondar Hospital	Urban	concious	Unknown Op	liquid	intentionally for sucidal	unsuccessful love affairs	po	30minuts	unknown	lavage, cimetidine, atropin 2gm	12hrs	cured
University of Gondar Hospital	Rural	unconcious	Malathion	liquid	intentionally for sucidal	for traditional medicine	po	32hr	home	MF, atropin2gm	24hrs	cured
University of Gondar Hospital	Rural	unconcious	Unknown Op	liquid	intentionally for sucidal	Mental disorder	po	6hr	unknown	cimetidine 200mg, omeprazole 20mg, amitriptylin25mg	10hrs	cured
University of Gondar Hospital	Rural	unconcious	Malathion	powder	Unintenational	unknown	inhalational	5hr	home	cimetidine400mg, plasil 10mg, atropine 2gm	10hrs	cured
University of Gondar Hospital	Urban	concious	Unknown Op	liquid	intentionally for sucidal	marital disharmony	po	1hr	unknown	lavage, charcol, cimetidine, NS	12hrs	cured
University of Gondar Hospital	Urban	unconcious	Malathion	liquid	intentionally for sucidal	family disharmony	po	1hr	unknown	charcol, cimetidine, NS, atropine	24hrs	cured
University of Gondar Hospital	Urban	concious	Unknown Op	powder	intentionally for sucidal	family disharmony	po	4hr	unknown	cimetidine 200mg, lavage	4hrs	cured
University of Gondar Hospital	Urban	concious	Unknown Op	liquid	intentionally for sucidal	family disharmony	po	30minuts	unknown	lavage, charcol, cimetidine, NS	12hrs	cured
University of Gondar Hospital	Urban	concious	Malathion	liquid	intentionally for sucidal	family disharmony	po	30minuts	unknown	charcol, cimetidine, omeprazole	8hrs	cured
University of Gondar Hospital	Urban	concious	Unknown Op	powder	intentionally for sucidal	family disharmony	po	7hr	unknown	MF, atropin2gm, cimetidine200mg, lavage, charcol	8hrs	cured
University of Gondar Hospital	Rural	unconcious	Unknown Op	powder	intentionally for sucidal	unknown	po	40minuts	unknown	lavage, MF	1hrs	cured
University of Gondar Hospital	Urban	concious	Unknown Op	liquid	unknown	unknown	po	40minuts	unknown	lavage, Ipecace, cimetidine	8hrs	cured
University of Gondar Hospital	Rural	concious	Unknown Op	liquid	intentionally for sucidal	Financial problem	po	13hr	unknown	cimetidine	4hrs	cured
University of Gondar Hospital	Rural	unconcious	Malathion	liquid	intentionally for sucidal	being RVI	po	1hr	home	MF, Cimetidine	9hrs	cured
University of Gondar Hospital	Urban	unknown	Unknown Op	liquid	intentionally for sucidal	family disharmony	po	30minuts	unknown	atropin, lavage, cimetidine		cured
University of Gondar Hospital	Urban	unknown	Unknown Op	liquid	intentionally for sucidal	family disharmony	po	2hr	unknown	NS		cured
University of Gondar Hospital	Urban	unknown	Unknown Op	black powdrerd soluble		unknown	inhalational	8hr	unknown	omeprazole 20mg po bid	1hrs	cured
University of Gondar Hospital	Rural	unknown	malathion, op	liquid	intentionally for sucidal	family disharmony	Unknown	13hr	home	atropin, cimetidine 200mg	5hrs	cured
University of Gondar Hospital	Rural	concious	malathion-op	liquid	intentionally for sucidal	family disharmony	po	2hr	unknown	atropin 2mg IV, NS, Cimetidine 400mg, counclling		cured
University of Gondar Hospital	Rural	unknown	malathion	liquid	intentionally for sucidal	family disharmony	po	16hr	unknown	atropine, charcol		cured
University of Gondar Hospital	Rural	unknown	malathion	liquid	intentionally for sucidal	family disharmony	po	17hr	unknown	cimetidine 200mg		cured
University of Gondar Hospital	Urban	concious	malathion	powder	intentionally for sucidal	Conflict in work area	po	1hr	unknown	cimetidine, atropine, NS	1day	cured
University of Gondar Hospital	Urban	concious	Unknown Op	liquid	intentionally for sucidal	unsuccessful love affairs	po	14hr	unknown	NS, lavage, cimetidine	10hrs	cured
University of Gondar Hospital	Rural	concious	Unknown Op	powder	intentionally for sucidal	marital disharmony	po	6hr	unknown	atropin, cimetidine, NS	5days	cured
University of Gondar Hospital	Rural	concious	malathion	liquid	intentionally for sucidal	marital disharmony	po	20hrs	unknown		6hrs	cured
University of Gondar Hospital	Urban	concious	malathion	liquid	intentionally for sucidal	marital disharmony	po	4hr	unknown	atropin, fluid	8hrs	cured
University of Gondar Hospital	Urban	concious	malathion	liquid	intentionally for sucidal	pregnant afetr raped	po	1hr	unknown	NS, Cimetidine	1day	cured
University of Gondar Hospital	Urban	concious	Unknown Op	powder	intentionally for sucidal	family disharmony	po	1hr	home	lavage, NS, Cimetidine, Finally omeprazole	1day	cured
University of Gondar Hospital	Urban	concious	Unknown Op	powder	intentionally for sucidal	Financial problem	po	3hr	unknown	NS, Cimetidine loading 4minute, atropine	12hrs	cured
University of Gondar Hospital	Urban	concious	Unknown Op	powder	intentionally for sucidal	being RVI	po	8hr	unknown	atropine	2days	cured
University of Gondar Hospital	Urban	concious	Unknown Op	powder	intentionally for sucidal	pregnant afetr raped	po	12hr	home	cimetidine IV QID , fluid	12hrs	cured
University of Gondar Hospital	Urban	concious	Unknown Op	powder	intentionally for sucidal	Financial problem	po	15hr	unknown	lavage, cimetidine, NS, finally omeprazole	12hrs	cured
University of Gondar Hospital	Urban	concious	malathion	liquid mixed with water	intentionally for sucidal	family disharmony	Unknown	1hr	unknown	atropine, cimetidine	1day	cured
University of Gondar Hospital	Urban	unconcious	Unknown Op	powder	intentionally for sucidal	family disharmony	po	30minuts	unknown	atropine, cimetidine, D40 NS	1day	cured
University of Gondar Hospital	Urban	concious	malathion	powder	intentionally for sucidal	family disharmony	po	4hr	home	nothing, admission	disapeared	cured
University of Gondar Hospital	Rural	concious	Unknown Op	powder	intentionally for sucidal	marital disharmony	po	14hr	unknown	atropine, cimetidine	10hrs	cured
University of Gondar Hospital	Rural	concious	Unknown Op	liquid	intentionally for sucidal	family disharmony	po	4hr	unknown	atropine, lavage, cimetidine, plazil	12hrs	cured
University of Gondar Hospital	Urban	concious	Unknown Op	powder	intentionally for sucidal	marital disharmony	po	5hr	unknown	charcol, cimetidine, MF	8hrs	cured
University of Gondar Hospital	Urban	unconcious	malathion	powder	intentionally for sucidal	unknown	po	4hr	unknown	cimetidine	4hrs	cured
University of Gondar Hospital	Rural	unconcious	malathion	powder	intentionally for sucidal	family disharmony	po	24hr	unknown	cimetidine, atropin, NS	4days	cured
University of Gondar Hospital	Urban	unknown	Unknown Op	powder	intentionally for sucidal	family disharmony	po	5hr	unknown	cimetidine, NS	12hrs	cured
University of Gondar Hospital	Rural	unknown	malathion	liquid 1 bottle	intentionally for sucidal	Financial problem	po	14hr	unknown	atropine, cimetidine, MF	5days	cured
University of Gondar Hospital	Rural	unconcious	Unknown Op	powder	intentionally for sucidal	pregnant afetr raped	po	6hr	unknown	atropine	24hrs	cured
University of Gondar Hospital	Urban	concious	Unknown Op	powder	intentionally for sucidal	family disharmony	Unknown	1hr	unknown	lavage, MF, Cimetidine	1day	cured
University of Gondar Hospital	Urban	concious	Unknown Op	powder	unknown	being RVI	po	2hr	unknown	NS, Atropine	1day	cured
University of Gondar Hospital	Rural	unknown	Unknown Op	powder	intentionally for sucidal	marital disharmony	po	4hr	home	water	1day	cured
University of Gondar Hospital	Rural	unconcious	malathion	powder	unknown	unknown	po	2hr	home	charcol, cimetidine, lavage, atropine	1day	cured
University of Gondar Hospital	Rural	concious	Unknown Op	powder	unknown	Conflict in work area	po	14hr	unknown	atropine, cimetidine, NS	2days	cured
University of Gondar Hospital	Rural	concious	malathion	liquid	intentionally for sucidal	marital disharmony	po	7hr	unknown	omeprazole, NS, cimetidine	1day	cured
University of Gondar Hospital	Rural	concious	malathion	powder	intentionally for sucidal	family disharmony	Unknown	2hr	unknown	atropine, charcol, cimetidine, lavage, NS	1day	cured
University of Gondar Hospital	Rural	concious	Unknown Op	powder	Unintentionally	for traditional medicine	po	13hr	unknown	cimetidine, atropine, NS, Omeprazole	1day	cured
University of Gondar Hospital	Rural	unconcious	Unknown Op	powder	unknown	unknown	po	8hr	unknown	cimetidine	1day	cured
